# Supplementary material for: Postmortem gene expression profiles in the habenulae of suicides: implication of endothelial dysfunction in the neurovascular system
Source: Mol Brain. 2022 May 25;15:48. doi: 10.1186/s13041-022-00934-7 (PMC9134578; doi:10.1186/s13041-022-00934-7)
Supplement: Supplementary file 2 — Additional file 2: Table S1. Subject information; Table S2. Full list of the main 251 DEGs; Table S3. Cell-type enrichment analysis using single-cell level gene expression profiles obtained from murine habenula; Table S4. Top-10 GO-BP terms and related genes; Table S5. Top-10 ARCHS4 co-expressed TFs and putative target DEGs; Table S6. List of EC markers that did not exhibit significant changes in mRNA expression levels. [file 13041_2022_934_MOESM2_ESM.xlsx]

## Sheet: Table S1
Table S1. Subject information
Group	Subject ID	Age (yr)	PMI (h)a	pH
Control (CTL)	CTL1	47	12	6.49
	CTL2	46	19.5	6.42
	CTL3	27	20.5	6.55
	CTL4	32	26.5	6.82
	CTL5	51	15	6.83
	CTL6	54	25.25	6.61
	CTL7	63	13	6.84
	CTL8	42	63	6.75
	CTL9	37	42.75	6.7
	CTL10	43	27	6.7
Suicide (SUI)	SUI1	40	23	6.21
	SUI2	49	32	6.57
	SUI3	45	26	6.3
	SUI4	18	27	6.22
	SUI5	22	24	6.68
	SUI6	38	48	5.92
	SUI7	53	41	6.89
	SUI8	42	64	6.78
	SUI9	64	27.75	6.25
	SUI10	34	48.25	6.45
aPMI: Postmortem interval

## Sheet: Table S2
Table S2. Full list of the main 251 DEGs
Probe set ID	Gene symbol	Gene Accession	Control (mean)a	Suicide (mean)b	Ratio (S-to-C)	P-value
16815072	ABCA17P	NR_003574	84.2287	69.6957	0.827459	0.0210458
17059491	ABCB1	NM_000927	108.148	148.481	1.37295	0.00805994
16977868	ABCG2	NM_004827	262.444	392.67	1.4962	0.0244252
16709268	ACSL5	NM_016234	92.8178	126.384	1.36163	0.0496265
16812215	ADAMTS7	NM_014272	64.6228	79.9423	1.23706	0.0165852
16791319	ADCY4	NM_001198568	81.5523	99.4387	1.21932	0.0157079
16978184	ADH4	NM_000670	15.2291	18.2858	1.20071	0.0101127
16968213	ANXA3	NM_005139	105.546	151.756	1.43781	0.0229938
17000928	ARAP3	NM_022481	67.9291	85.5187	1.25894	4.91429e-07
16845929	ARHGAP27	ENST00000528273	129.627	156.763	1.20934	0.0481307
16730429	ARHGAP42	NM_152432	242.142	189.038	0.780691	0.0497143
16967071	ARL9	NM_206919	30.6122	23.2331	0.758949	0.037887
17095887	ASPN	NM_017680	31.9623	39.6315	1.23995	0.0335014
16806145	ATP10A	ENST00000356865	174.071	226.855	1.30324	0.0242928
16855510	ATP8B1	NM_005603	76.5887	94.7102	1.23661	0.0169112
16830284	BCL6B	ENST00000293805	73.8973	95.6761	1.29472	0.00748831
16776652	C13orf35	NM_207440	40.7686	50.0099	1.22667	0.0192368
16793488	C14orf149	ENST00000247194	145.003	119.657	0.825202	0.0317598
16794263	C14orf162	NR_024630	110.345	86.2043	0.781225	0.0101939
16659788	C1orf64	ENST00000329454	51.9162	64.3672	1.23983	0.0258723
16933555	C22orf31	ENST00000216071	29.201	23.4457	0.802905	0.00579672
17068349	C8orf4	ENST00000315792	25.8153	32.723	1.26758	0.0316329
16728261	CCND1	ENST00000227507	297.172	357.314	1.20238	0.0294193
16931888	CCT8L2	NM_014406	20.4212	24.8488	1.21682	0.0355363
16848583	CD300LB	NM_174892	43.3631	52.3034	1.20617	0.0155446
16698801	CD34	NM_001773	213.74	294.718	1.37886	0.0441358
16965268	CD38	NM_001775	321.443	211.328	0.657434	0.0263311
16994779	CDH10	NM_006727	344.355	286.569	0.832192	0.0137232
16819794	CDH5	NM_001795	124.848	186.444	1.49337	0.00345543
17114701	CDR1	NM_004065	322.03	439.939	1.36614	0.0443288
16660483	CELA3A	NM_005747	15.6579	19.8366	1.26687	0.00189661
16877762	CENPO	ENST00000380834	137.242	112.446	0.819324	0.00335759
17115077	CETN2	ENST00000370277	595.395	456.629	0.766934	0.0391115
16675398	CFH	NM_000186	73.5654	91.4161	1.24265	0.0481821
16863963	CGB2 // CGB1 // CGB2 // CGB1	ENST00000474913 // ENST00000474913 // ENST00000474913 // ENST00000474913	68.8512	83.1424	1.20757	0.0168385
16716371	CH25H	NM_003956	127.603	83.348	0.65318	0.021507
16787650	CHGA	ENST00000216492	183.276	236.576	1.29081	0.0292717
16854425	CHST9	NM_031422	139.984	103.518	0.739496	0.040184
16873258	CKM	NM_001824	78.7898	95.0858	1.20683	0.0263475
16938647	CMTM8	NM_178868	88.8467	107.778	1.21308	0.0372425
16904447	COBLL1	NM_014900	105.768	136.218	1.28789	0.0284406
17056391	CRHR2	NM_001202481	107.91	140.481	1.30183	0.0332096
16791427	CTSG	NM_001911	39.7034	48.0771	1.21091	0.0201444
16976833	CXCL3	NM_002090	24.4931	29.8529	1.21883	0.012198
16980770	DCHS2	NM_017639	117.963	84.1686	0.713517	0.0237091
16688332	DIRAS3	ENST00000370981	233.265	153.887	0.659708	0.0245187
17025477	DKFZp451B082	NR_033862	41.1936	51.9206	1.2604	0.0126603
16950064	DLG1-AS1	NR_038289	35.3246	43.4637	1.23041	0.0063318
16869653	DNAJB1	NM_006145	495.966	377.685	0.761515	0.00239916
16914972	DOK5	NM_018431	255.656	200.578	0.784562	0.0463931
16827533	DPEP3	ENST00000268793	44.9838	56.2153	1.24968	0.0012517
16854466	DSC3	NM_001941	24.1263	29.0627	1.20461	0.00966445
16922775	DSCR10	NR_027695	31.9975	38.5086	1.20349	0.00083967
16676633	DYRK3	NM_001004023	66.2558	53.4923	0.80736	0.0275846
16915412	EDN3	NM_207032	103.717	125.87	1.2136	0.0233611
16688799	ELTD1	NM_022159	126.933	185.355	1.46026	0.0144609
16978354	EMCN	NM_016242	55.7436	74.2861	1.33264	0.0172405
17098594	ENG	NM_001114753	171.004	229.286	1.34082	0.0112331
16879721	EPAS1	NM_001430	620.835	853.993	1.37556	0.0327066
16925602	ERG	NM_001243428	84.7222	101.908	1.20285	0.0125836
16745693	ESAM	NM_138961	222.501	294.075	1.32168	0.00715536
17099573	FAM163B	NM_001080515	142.228	171.327	1.20459	0.0343267
16949792	FAM43A	NM_153690	142.178	191.855	1.3494	0.00116087
16669422	FAM72B	NM_001100910	38.9691	49.6868	1.27503	0.0425574
16863871	FGF21	NM_019113	57.8915	69.5992	1.20224	0.0188294
17056310	FKBP14	NR_046478	152.368	126.784	0.832091	0.0465482
16801299	FLJ27352	NM_001198784	290.443	226.698	0.780527	0.0382264
16777715	FLT1	NM_002019	165.336	259.199	1.56771	0.0036218
16908037	FN1	ENST00000354785	408.37	576.817	1.41249	0.00684627
16828964	FOXF1-AS1	NR_033925	46.6803	57.2068	1.2255	0.00850032
17004198	FOXF2	NM_001452	122.117	158.164	1.29518	0.0282282
17004194	FOXQ1	NM_033260	92.2987	120.083	1.30102	0.0313478
16774130	FREM2	NM_207361	111.675	81.1132	0.726334	0.0398403
16929940	GALR3	NM_003614	92.6897	112.486	1.21358	0.00179566
16859795	GDF15	NM_004864	82.9505	101.403	1.22245	0.00843302
16769386	GNN	NR_027249	49.9296	41.2804	0.826772	0.00832945
16692805	GOLPH3L	NM_018178	240.956	186.841	0.775414	0.00930971
17042860	GPER	NM_001039966	151.087	184.482	1.22103	0.0466188
17019749	GPR116	NM_015234	196.911	299.591	1.52146	0.00219581
17067941	GPR124	NM_032777	196.31	237.012	1.20734	0.00892032
16922047	GRIK1-AS2 // BACH1	ENST00000547060 // ENST00000547060	48.0486	58.1167	1.20954	0.0395765
16933088	GSTT2B	NM_001080843	217.278	160.581	0.73906	0.0436535
16933109	GSTTP1	NR_003081	67.0716	83.8683	1.25043	0.0265574
16806014	HERC2P2	NR_002824	716.622	864.679	1.2066	0.0297202
16826040	HERC2P4	NR_002827	219.089	287.211	1.31093	0.024097
17016512	HIST1H2AM	NM_003514	24.3426	19.6373	0.806707	0.045747
17016503	HIST1H3I	NM_003533	145.95	84.9183	0.58183	0.0406434
17017126	HLA-C	NM_002117	642.257	803.586	1.25119	0.0418359
17006087	HLA-F	NM_001098479	112.614	140.682	1.24924	0.0116457
16846291	HOXB9	ENST00000311177	53.6556	65.3821	1.21855	0.0413021
16887921	HOXD12	ENST00000406506	48.6131	59.2163	1.21811	0.0408758
16911026	HSPA12B	NM_052970	92.9829	113.283	1.21832	0.0115467
17006863	HSPA1A	NM_005345	2369.49	1633.89	0.689556	0.00354929
17028007	HSPA1B	NM_005346	2661.6	1875.87	0.704791	0.00388068
17047504	HSPB1	NM_001540	2675.49	2087.77	0.780332	0.0210799
16954401	HYAL1	NR_047690	54.9442	68.2173	1.24157	0.00237601
16847760	ICAM2	NM_001099786	199.206	274.448	1.37771	0.0018115
16876822	ID2	ENST00000234091	198.66	158.209	0.796379	0.0368554
16720085	IFITM1	ENST00000408968	307.516	394.784	1.28379	0.0482568
16863419	IGFL1	NM_198541	37.4744	46.8478	1.25013	0.0298364
16933009	IGLL1	NM_020070	54.1406	68.1292	1.25837	0.0203166
17083433	IL33	NM_033439	149.047	103.462	0.694157	0.0283156
16991184	IRGM	NM_001145805	40.7277	48.9337	1.20149	0.0439858
16818305	ITGAD	NM_005353	57.2699	71.8009	1.25373	0.00273537
16747112	KCNA6	NM_002235	393.261	305.647	0.777212	0.0182934
16828802	KCNG4	NM_172347	68.3554	88.7075	1.29774	0.0472745
16774851	KCNRG	NM_173605	69.2135	44.9242	0.649068	0.0338721
16877493	KCNS3	NM_002252	47.9551	62.3568	1.30032	0.00936206
16976029	KDR	NM_002253	152.713	198.946	1.30274	0.00520581
16803754	KIAA1199	ENST00000394685	88.9334	109.022	1.22589	0.0372228
16712944	KIAA1462	NM_020848	132.605	164.91	1.24362	0.0195892
16973061	KLKB1	ENST00000264690	134.445	95.1681	0.707859	0.00973667
16928716	KREMEN1	NM_032045	203.884	167.805	0.823043	0.0241634
16844828	KRT17	NM_000422	73.9198	93.0783	1.25918	0.0234523
16844702	KRT32	NM_002278	32.9298	27.2317	0.826964	0.0437491
16844572	KRTAP1-1	NM_030967	52.6549	64.7477	1.22966	0.00172424
16844600	KRTAP4-11	NM_033059	20.7546	26.8511	1.29374	0.00940045
16741526	KRTAP5-11	NM_001005405	41.572	50.2308	1.20828	0.00627245
16734287	KRTAP5-3	NM_001012708	21.9171	29.0055	1.32342	0.0227973
16699975	LEFTY1	NM_020997	70.2804	89.0747	1.26742	0.000388707
16736847	LIN7C	NM_018362	937.106	745.274	0.795293	0.0185995
17005774	LINC00240	NR_026775	95.4503	69.118	0.724126	0.0122262
16693219	LINGO4	NM_001004432	48.4096	62.2304	1.2855	0.0290309
16943328	LNP1	NM_001085451	201.675	165.542	0.820838	0.0207628
16919801	LOC100128591	AK128705	72.3135	88.1698	1.21927	0.0476543
16862107	LOC100129935	NR_026870	23.4284	29.2175	1.2471	0.0373399
17117841	LOC100131131	AY358263	30.1154	36.8399	1.22329	0.0218671
17094368	LOC100132439 // FAM27E3	ENST00000377525 // ENST00000377525	61.1948	88.5962	1.44777	0.0454753
16912011	LOC100270679	NR_038394	49.3724	59.471	1.20454	0.0479273
16708880	LOC100505839	NR_038940	26.7585	33.4668	1.2507	0.014389
17050358	LOC100506413	BC043243	31.0926	38.0828	1.22482	0.00682053
16844789	LOC147093	NR_038442	39.3097	49.5085	1.25945	0.00887994
16882041	LOC1720	NR_033423	24.627	29.9172	1.21481	0.00984195
16893809	LOC339822	NR_033880	36.6975	49.4183	1.34664	0.00614562
16853706	LOC400643	NR_034100	42.6133	52.5934	1.2342	0.00697641
17118392	LOC648570	AK130915	64.7174	53.4882	0.826489	0.0492359
16822256	LOC729737	NR_039983	871.05	683.96	0.785213	0.0149696
17025730	LOC729995	XR_110198	51.5441	62.6038	1.21457	0.0181954
16945239	LOC90246	NR_026954	69.6356	85.0821	1.22182	0.0384471
16860946	LSR	NM_205834	125.428	155.468	1.2395	0.0122487
17071218	MATN2	NM_002380	159.415	126.362	0.79266	0.0436966
17099248	MED27	NM_001253882	22.0635	29.6992	1.34607	0.0322289
16979985	MGARP	NM_032623	118.44	98.2392	0.829446	0.031515
16745002	MPZL2	NM_005797	20.1732	28.3843	1.40703	0.000770625
16927040	MRPL40	ENST00000333130	141.359	115.715	0.818594	0.0261356
16906471	MSTN	NM_005259	63.5548	52.3502	0.823702	0.0342769
16832315	MTRNR2L1	NM_001190452	19.2258	24.9378	1.2971	0.0117412
16735734	MTRNR2L8	NM_001190702	4052.72	4982.4	1.2294	0.0324108
17013851	MYCT1	NM_025107	76.9852	103.387	1.34295	0.0244704
16722526	MYOD1	NM_002478	64.9076	78.0858	1.20303	0.0333284
17071495	NACAP1	NR_002182	49.3677	64.5696	1.30793	0.011002
16817519	NFATC2IP	AK304606	40.8166	28.4469	0.696945	0.0320005
16840318	NLRP1	ENST00000544378	2481.31	1854.18	0.747256	0.00495652
16865563	NLRP2	NM_017852	37.935	49.5751	1.30684	0.0244371
16887194	NOSTRIN	NM_001171631	56.5454	78.4618	1.38759	0.00552611
16869769	NOTCH3	NM_000435	137.881	166.217	1.20551	0.0411121
16969495	NPNT	NM_001184690	97.9459	67.1817	0.685907	0.000817527
17055994	NPVF	ENST00000222674	14.65	18.0756	1.23383	0.0202748
17042936	NUDT1	NM_198948	58.8139	71.1018	1.20893	0.000694484
16755103	NUDT4	ENST00000337179	34.0798	27.8185	0.816275	0.0203295
16985704	OCLN	NM_002538	67.6183	86.875	1.28479	0.00918111
17106822	OCRL	NM_000276	597.369	489.319	0.819123	0.0461191
16742738	ODZ4	ENST00000529798	52.3522	65.103	1.24356	0.038669
16790433	OR10G2	ENST00000542433	19.809	24.208	1.22207	0.0306957
16738601	OR10Q1	NM_001004471	33.7615	42.69	1.26446	0.0283609
16839673	OR1D2	NM_002548	40.808	49.5734	1.2148	0.0451562
16721180	OR51D1	NM_001004751	27.0403	33.6323	1.24379	0.0356365
16734793	OR51E2	NM_030774	28.3986	34.1559	1.20273	0.00793463
16734836	OR51V1	NM_001004760	29.1849	38.5373	1.32045	0.00422585
16960560	P2RY14	NM_001081455	110.534	159.949	1.44706	0.0105003
16967031	PAICS	NM_001079525	462.278	382.734	0.82793	0.0341187
16802497	PAQR5	NM_017705	84.6774	117.683	1.38978	0.000103143
16908928	PAX3	ENST00000350526	119.44	81.008	0.678233	0.0110721
16737056	PAX6	NM_001258462	102.525	74.5475	0.727114	0.0314011
16676693	PFKFB2	NM_006212	455.075	377.346	0.829196	0.0461313
16725485	PGA3	ENST00000325558	46.2442	59.3842	1.28414	0.031031
16943819	PHLDB2	NM_001134437	63.5574	78.2571	1.23128	5.1722e-06
16748835	PIK3C2G	NM_004570	25.4262	19.7755	0.77776	0.00468574
17052737	PIP	ENST00000291009	18.8495	22.8673	1.21315	0.000563838
17066573	PIWIL2	ENST00000356766	52.5682	67.9218	1.29207	0.0306196
17076726	PLAT	NM_000930	277.626	333.775	1.20225	0.0216141
16862001	PLEKHG2	NM_022835	80.4236	98.9269	1.23007	0.0165311
16852683	PMAIP1	ENST00000316660	50.0759	71.0352	1.41855	0.000723143
16880924	PNO1	NM_020143	89.6144	74.5117	0.83147	0.00968057
16931864	POTEH	NM_001136213	35.8906	28.2024	0.785789	0.0432928
16685580	POU3F1	NM_002699	109.948	148.205	1.34795	0.0366875
17117738	PP13	AF258550	77.7438	99.2053	1.27605	0.0406055
16808302	PPIP5K1	ENST00000432870	401.06	555.769	1.38575	0.0345623
17037702	PPP1R11	ENST00000400654	43.3287	34.7192	0.801297	0.044307
16807511	PPP1R14D	NM_017726	35.1526	43.0746	1.22536	0.00143264
17054273	PRKAR1B	ENST00000478198	119.602	96.758	0.809002	0.0433669
16815237	PRSS21	NM_006799	26.4285	34.5731	1.30818	0.0245301
16801302	PRTG	AY630258	25.9511	21.4949	0.828284	0.0283314
16670697	PRUNE	NM_021222	298.931	242.794	0.812208	0.00707125
16703232	PTF1A	ENST00000376504	58.3582	70.1029	1.20125	0.0406216
16767422	PTPRB	NM_001109754	135.373	188.48	1.3923	0.00883627
16695558	PVRL4	NM_030916	79.1031	95.9261	1.21267	0.0477089
16774303	RGCC	NM_014059	649.388	801.325	1.23397	0.0380726
16675323	RGS2	NM_002923	310.373	248.298	0.799999	0.0221618
16745718	ROBO4	ENST00000306534	91.4375	112.14	1.22642	0.0119274
17098491	RPL12	AK057602	29.8653	37.8234	1.26647	0.00453266
16695853	RXRG	NM_006917	156.106	117.985	0.755804	0.032615
16786933	SAMD15	ENST00000216471	76.5924	62.8581	0.820683	0.0248646
16906615	SDPR	NM_004657	71.208	106.048	1.48927	0.00470148
16863858	SEC1P	NR_004401	32.3065	39.4438	1.22093	0.00540097
16954796	SEMA3G	NM_020163	107.814	136.35	1.26469	0.00447666
16926200	SIK1	NM_173354	104.738	127.952	1.22164	0.0492004
17056072	SKAP2	NM_003930	87.3172	71.8806	0.823212	0.029457
16926595	SLC19A1	ENST00000461785	49.2817	59.398	1.20528	0.000418054
16989001	SLC22A4	NM_003059	150.188	98.5723	0.656327	0.00907602
16686060	SLC2A1	NM_006516	780.723	1009.82	1.29344	0.0240032
16830484	SLC35G6	NM_001102614	37.5913	25.939	0.690027	0.0067445
16904488	SLC38A11	ENST00000409662	70.1169	105.506	1.50471	0.0359949
17110586	SLC38A5	NM_033518	105.929	142.101	1.34147	0.0334207
16802232	SMAD6	NR_027654	79.8765	106.312	1.33095	0.0164102
16814863	SNORA78	BC028232	68.9302	84.8872	1.2315	0.00989724
16921428	SOX18	NM_018419	83.1229	112.495	1.35335	0.0136554
16849286	ST6GALNAC1	NM_018414	63.3274	79.0785	1.24872	0.00987154
16707120	STAMBPL1	NM_020799	267.947	222.931	0.831995	0.0426558
16808209	STRC	ENST00000450892	57.9512	74.8951	1.29238	0.0103616
16930262	TAB1	NM_153497	138.341	166.011	1.20001	0.00409482
17021323	TBX18	ENST00000369663	67.5701	90.231	1.33537	0.013377
16770685	TBX3	NM_016569	95.9001	120.846	1.26012	0.0297275
16674269	TEX35	ENST00000419909	88.5601	106.612	1.20383	0.00326069
16902279	TFCP2L1	NM_014553	74.7415	96.5923	1.29235	0.0193896
16919158	TGM2	ENST00000361475	147.852	194.772	1.31734	0.0366081
16663457	TIE1	NM_005424	103.518	127.17	1.22848	0.0411993
16960355	TM4SF1	ENST00000305366	79.9249	118.948	1.48825	0.0412454
16960344	TM4SF18	NM_138786	77.4103	97.7739	1.26306	0.0413202
16952782	TMEM158	NM_015444	294.588	206.8	0.701997	0.0148077
17094814	TMEM2	NM_013390	91.1672	118.129	1.29574	0.0188859
16814738	TMEM204	NM_024600	160.227	217.177	1.35543	0.00867206
16733421	TMEM45B	NM_138788	66.9596	86.6182	1.29359	0.00901313
16830778	TMEM88	NM_203411	161.394	211.575	1.31092	0.00388135
16926778	TPTEP1	NR_001591	188.955	149.362	0.790464	0.00584407
17008397	TSPO2	NM_001010873	51.5873	68.8656	1.33493	0.00369227
16772172	UBC	ENST00000536769	876.147	492.969	0.562656	0.0425684
17100695	UIMC1	AF284753	276.267	421.076	1.52416	0.0270107
16834441	VPS25	NM_032353	454.421	367.241	0.808153	0.0344965
16760257	VWF	NM_000552	165.026	219.071	1.32749	0.0355816
16688339	WLS	NM_024911	679.899	516.807	0.760124	0.0353608
17111435	WNK3	NM_020922	133.185	110.515	0.829788	0.037618
16756510	WSCD2	ENST00000332082	75.5773	91.6457	1.21261	0.0270408
16830202	XAF1	NM_017523	259.167	315.723	1.21822	0.0239634
16753228	XRCC6BP1	ENST00000300145	289.32	227.03	0.7847	0.043496
16698766	YOD1	NM_018566	86.2797	70.9305	0.8221	0.0108259
17106640	ZBTB33	NM_001184742	234.872	187.457	0.798126	0.0347659
17112235	ZDHHC15	NM_144969	190.425	149.396	0.784539	0.0468611
16873174	ZNF229	NM_014518	120.663	91.6686	0.759708	0.00955902
16997097	ZNF366	ENST00000318442	42.4398	61.322	1.44492	0.00397064
17046426	ZNF679	NM_153363	25.4466	30.7833	1.20972	0.00403005
aControl (mean) and bSuicide (mean) indicate mean intensity values of each group.

## Sheet: Table S3
Table S3. Cell type enrichment analysis using single-cell level gene expression profiles obtained from murine habenula
Gene symbol	Average gene expression in each cell type									Enriched cell typea
	Oligodendrocyte	MHb_neuron	LHb_neuron	Microglia	Eppendymal	Astrocyte	OPC	Mural	Endothelial
Abcb1b	0.00134147	0.00513976	0.00678225	0.340751	0.0353256	0.0710073	0.0869984	0	0
Abcg2	0.112093	0.00717279	0.0804617	0.166055	0	0.0180381	0.590985	0.758384	6.97283	EC
Acsl5	0	0.0617724	0.15509	0.405329	0.048722	0.057719	0.102858	0.167832	0.265106
Adamts7	0	0.00369163	0.00652631	0	0	0.0112787	0.0136789	0	0
Adcy4	0	0	0.00189355	0	0	0	0	0	0.241643
Adgra2	0.012732	0.017076	0.0150128	0	0	0	0.0122138	0.63285	0.972721	EC
Adgrf5	0	0.00364765	0.0146367	0	0	0.00155599	0	0	7.96598	EC
Adgrl4	0	0.00483516	0.00707432	0	0	0.00471364	0	0	4.62342	EC
Anxa3	0.00300389	0.000743192	0.00181883	2.46072	0	0.214052	0	0.828136	1.77845	EC / MG / MC
Arap3	0	0.00215072	0	0.350083	0	0.00118093	0	0	0.452272
Arhgap27	0.00390883	0.0550611	0.130336	0.478269	0	0.025042	0.0715086	0	0.23298
Arhgap42	0.00468076	0.0169983	0.0426896	0	0.465969	0.294378	0.116858	0.532688	0.177667
Arl9	0	0.000681821	0.000852773	0	0	0.0064897	0	0	0
Aspn	0	0.0011738	0.000358585	0	0	0.00155599	0	4.01209	0.0888926	MC
Atp10a	0.00254402	0.0378314	0.0413754	0	0	0	0.0153927	0.230505	1.68396	EC
Atp8b1	0.153634	0.00543249	0.00927432	0	0	0.00690612	0.0168141	0.340075	0
Bach1	0.178783	0.157138	0.076977	0.348038	0.0353256	0.136451	0.183401	0.446915	0.122548
Bcl6b	0	0.00295563	0	0	0.135413	0	0.0188757	0	0.199196
Ccnd1	0.0192099	0.0432662	0.223618	1.40706	0.0556396	0.782534	5.14632	0.55287	0.692773	MG / OL
Cd300lb	0	0	0	0	0	0	0	0	0
Cd34	0.0071722	0.003841	0.00340876	0.892145	0	0.0103636	0.00877156	0.0468955	3.97185	EC
Cd38	0	0.00874093	0.0075057	0	0	0.697091	0	0	0.138079
Cdh10	0.637604	0.248106	0.526704	0	0	0.848287	1.08454	0	0.0669658
Cdh5	0	0.00196463	0.00049316	0	0	0	0	0.0468955	4.36738	EC
Cdr1	0.00396874	0.0206858	0.00520967	0.0420564	0.0533783	0	0	0	0
Cemip	0	0.0738781	0.0543895	0	0	0.0130597	0	0	0.0187998
Cenpo	0.0161896	0.0174649	0.0251858	0.0287687	0.0353256	0.0149388	0.0419352	0	0.0562151
Cetn2	0.250759	0.736724	0.377382	0.580395	3.92107	0.252221	0.217761	0.53644	0.575922	EP
Cfh	0.00819018	0.00624134	0.0015348	2.31675	0	0.000749978	0	0.261258	1.00193	MG
Ch25h	0	0	0.000714362	0	0	0	0	0	0.0519901
Chga	0.0155703	0.217572	1.14829	0.0575083	0	0.0137035	0.112057	0	0.220022	NEU
Chst9	0	0	0.00821088	0	0	0	0	0	0
Cmtm8	0.00234618	0.0133871	0.0276006	0.16668	0.27729	0.0724518	0	0	0.779176	EC
Cobll1	0.336265	0.0204463	0.0529762	0	0.743825	0.068015	0.405083	1.68336	1.87789	EC / EP / MC
Crhr2	0	0.00283088	0.0473481	0	0	0	0	0.0452653	0
Cxcl3	0	0	0.0036324	0	0	0	0.00543001	0	0
Dchs2	0	0	0.00769061	0	0.017857	0	0.00489002	0	0
Dnajb14	1.25593	1.71501	2.0436	0.932771	0.790532	0.836474	1.44359	0.232764	0.426862	EP
Dok5	0	0.0537014	0.0796613	0	0.0197334	0.0725927	0.19248	0	0
Dsc3	0	0.000584872	0.00400344	0	0.0410061	0.0123738	0	0	0
Dyrk3	0.00323869	0.0354751	0.0207748	0	0.0410061	0.0265331	0	0	0
Edn3	0	0.00184145	0	0	0	0	0	0	1.33097	EC
Emcn	0	0.00378274	0.000459314	0	0	0.00635508	0	0	2.34505
Eng	0	0.019402	0.00306017	0.664743	0	0.0158258	0	0.115906	3.43485	EC
Epas1	0.273822	0.0314233	0.0297104	0.0479074	0.241354	0.701179	1.60466	6.48106	17.3967	EC / MC
Erg	0	0.00106189	0.000632907	0	0	0	0	0.0468955	1.73183	EC
Esam	0	0.184618	0.0217139	0	0	0.00538701	0.023423	0.888067	3.77554	EC / MC
Fam163b	0.00945012	0.104433	0.122924	0	0.0303172	0.00374819	0.0107019	0	0
Fam43a	0.0136	0.0188511	0.0689188	0.0594332	0.0303172	0.271909	0.0322782	0.0468955	1.00334	EC
Fkbp14	0.0672263	0.120676	0.0922004	0.116679	0.386045	0.137726	0.214883	0.0366784	0
Flt1	0.0126983	0.0174718	0.0171944	0	0	0.0416436	0	0.093791	31.0046	EC
Fn1	0.010778	0.00815759	0.0192576	0	0	0.0150478	0.0450978	0.0468955	4.9487	EC
Foxf2	0	0.00177269	0	0	0	0	0	0.283638	1.63138	EC
Foxq1	0	0	0.00112888	0	0	0.0777417	0	0.0693289	3.10868	EC
Frem2	0	0.00137779	0.00248163	0	0.173992	0.0734037	0	0	0
Gdf15	0.00236493	0.00481462	0.00196802	0	0	0.0145228	0.0110783	0	0
Golph3l	0.141099	0.284324	0.196466	0.365504	0.123946	0.203185	0.227645	0.0831547	0.212491
Gper1	0	0.00051889	0.000763717	0	0	0	0.0156724	1.20783	0.237756	MC
Hoxb9	0	0	0	0	0	0.0137213	0	0	0
Hspa12b	0.00438648	0.016757	0.0197048	0	0.0470201	0	0.00190078	0	0.965001	EC
Hspa1a	0.463836	0.167856	0.093293	0.0656858	0.865955	0.114724	0.144439	1.13732	2.16555	EC
Hspa1b	0.357699	0.0824859	0.0347129	0.166979	1.0753	0.0268724	0.0793653	0.660257	0.852823	EC / EP
Hspb1	0.00651833	0.0150839	0.0211164	0.149065	1.00444	0.538859	0.0191638	6.80163	9.26974	EP / MC
Hyal1	0.264786	0.167866	0.1862	0.498312	0.32934	0.33236	0.222858	0.132669	0.269578
Icam2	0	0.00151092	0	0	0	0.00236821	0	0	0.630581	EC
Id2	0.0670791	0.0677444	0.246566	0.778541	1.17255	6.85389	1.52558	0.0613648	1.07463	AC
Ifitm1	0	0.00853801	0.0140356	0	0.0152641	0.0508623	0.0356989	0.223164	1.12867	EC
Il33	3.416	0.0228863	0.0307087	0.0263413	0.0889028	0.645058	0.024601	0	0.132759	OL
Irgm1	0.00681711	0.0297279	0.067734	0.118611	0	0.114515	0.0491861	0.0567666	0
Itgad	0.221555	0.000703207	0.00210287	0	0	0	0.00537675	0	0
Kcna6	1.34494	0.0674491	0.870756	0	0	0.115008	0.445032	0.180712	0.107578	OL
Kcng4	0.0178743	1.54489	0.122197	0	0	0.149544	0.0455764	0.0783208	0	NEU
Kcnrg	0.0054682	0	0.000652103	0	0	0	0	0	0
Kcns3	0.0048822	0.00192283	0.0215093	0	0.0200175	0.0239911	0	0.362031	0
Kdr	0.123262	0	0.00253726	0.225245	0.306699	0	0.0123737	0	2.12104	EC
Klkb1	0	0.00761487	0.0193379	0	0.232251	0.00486569	0	0	0
Kremen1	0.0482748	0.246406	0.061824	0.0218028	0.744202	0.102946	0.0544479	0	0.12982	EP
Krt17	0.00406212	0.0083344	0.0186624	0	0	0.612363	0	0	0
Lefty1	0.183651	0.00255226	0.00102272	0.466326	0	0.0500807	0	0	0
Lin7c	0.442583	0.669674	0.715587	0.339144	1.65043	0.570895	0.458975	0.656181	0.826711
Lingo4	0.0036113	0.00781279	0.00900551	0	0	0.00710422	0.0718337	0	0
Lsr	0	0.00131172	0.00280147	0	0	0.187327	0	0	1.71974	EC
Matn2	0.0368296	0	0.00665539	0	0.316554	0.00613268	0.050794	0	0
Med27	0.10196	0.172604	0.170217	0.161756	0	0.0850851	0.188607	0.059952	0.236797
Mgarp	0.0123396	0.00183513	0.00338292	0	0	0.0437879	0	0	0
Mpzl2	0	0.00142177	0	0	0	0.0533248	0	0	0
Mrpl40	0.249069	0.278262	0.299497	0.28376	1.19003	0.318648	0.313645	0.0922512	0.443958
Mstn	0	0	0.0105486	0	0	0	0	0	0
Myct1	0	0	0	0	0	0	0	0	0.42429
Nfatc2ip	0.0761478	0.0569217	0.0437822	0.189488	0	0.103517	0.211279	0	0.0555706
Nostrin	0	0.00102289	0.00471504	0	0	0	0	0.0468955	1.42662	EC
Notch3	0.0182247	0.0104387	0.0120505	0.115955	0	0.382413	0	4.45039	1.20581	EC / MC
Npnt	0.00302582	0.00393637	0.123033	0.352642	0.799028	0.00761609	0.0130064	0.348316	0.0980079	EP
Nudt4	2.5007	0.811533	0.609038	0.543576	12.0218	0.498182	0.456017	4.23592	1.01607	OL / EP / MC
Ocln	0	0.0042376	0.0226474	0	1.39548	0.0411379	0	0	2.67339	EC / EP
Ocrl	0.228488	0.696807	0.917704	0.177009	0.464613	1.18703	0.522234	0.11499	0.300608
Olfr78	0	0	0	0	0	0	0	1.05955	0	MC
P2ry14	0.005401	0.103451	0.220908	0	0.0159686	0.0780479	0.159883	0.911279	0.324374
Paics	0.662305	0.434189	0.405108	0.245082	0.940207	0.605952	0.359883	0.174792	0.434573
Paqr5	0.00443615	0.00313952	0.00562605	0	0.993827	0.00471364	0	0	2.24032	EC / EP
Pax3	0	0.00121333	0.00257955	-0.000456643	0	0.0463821	0.248614	0	-2.81473e-05
Pax6	0.00374025	0.0246048	0.113966	0.0218028	0.600362	1.77794	0.656743	0	0.0993967	AC
Pfkfb2	0.0708088	0.149467	0.180095	0	0.0917234	0.182933	0.0929379	0	0.114971
Phldb2	0.0211537	0.0167798	0.0233538	0.0354228	0	0.0399491	0.161935	5.60639	0.759524	EC / MC
Piwil2	0	0.00112782	0.00623302	0	0	0.0150216	0	0	0
Plat	0.264368	0.0162304	0.0677246	0.0218028	2.1309	0.157493	0.191788	0.187679	1.48448	EC / EP
Plekhg2	0.00992538	0.0123996	0.010259	0.0794368	0.0699274	0.113857	0.133515	1.02173	0.0598214	MC
Pmaip1	0.00419935	0	0.0364864	0.186933	0	0	0	0	0.239524
Pno1	0.262906	0.201352	0.132042	0.159064	0.110247	0.189657	0.192911	0.131356	0.130933
Pou3f1	0.66379	0.974154	0.103141	0	0	0.0275315	1.85133	0.171673	0.0333824	OL
Ppip5k1	0.135181	0.399332	0.649819	0.22106	0.0455813	0.251647	0.23734	0.150969	0.0889503
Ppp1r11	0.785275	1.13095	0.99712	1.75352	1.28166	0.796615	0.938734	0.912754	1.58349
Prkar1b	0.222179	2.8538	3.84762	0.0917181	0.217694	0.291963	0.57119	0.657799	0.499564	NEU
Prtg	0.0820366	0.0147716	0.0226344	0	0	0.0266232	0.123964	0	0
Ptprb	0.00469858	0.0386182	0.0171436	0	0	0	0.0420069	0.0873515	7.34581	EC
Rgcc	0.0342414	0.0280052	0.176106	0	0.665859	0.781774	6.19222	0.297605	1.94034	OL / EC
Rgs2	0.0441476	0.444891	0.38844	2.87242	0.894339	0.0711058	0.193129	0.140615	0.0682191	MG
Robo4	0.00243345	0.000993905	0.00328077	0	0	0	0	0	1.35295	EC
Rpl12	3.53203	5.35397	4.36199	19.4309	5.38181	10.5614	3.10063	9.42526	7.38506	AC / MG / MC
Rxrg	0	0.000900809	0.0538653	0	0	0.0301896	0.0384102	0	0
Samd15	0.0303043	0.104222	0.110637	0.0667664	0.497195	0.0181297	0.0495108	0	0
Sema3g	0	0.00605217	0.00843793	0	0	0	0	0	2.11695	EC
Sik1	0.0330745	0.598184	0.365669	0.0555407	0.127247	0.08523	0.061476	0.0414388	0.769708
Skap2	0.152106	0.0206176	0.0134149	0.398524	0	0.314161	0.0341079	0	0.0947759
Slc19a1	0.0222227	0.0968931	0.093536	0.0362361	0.0637239	0.102026	0.077334	1.30707	0.316525	MC
Slc22a4	0.00323869	0.00771899	0.0935376	0	0.566197	0.228765	0.0101516	0	0	EP
Slc2a1	0.421636	0.121401	0.130516	0.0261233	3.95304	1.08493	0.158045	0.232456	11.8179	AC / EC
Slc38a11	0.00463809	0.00118974	0.0328098	0	0	0	0	6.78197	0.673537	EC / MC
Slc38a5	0	0.00106454	0.000632907	0	0	0.00471364	0	0	0.683875
Smad6	0	0.00179604	0.00422582	0.0887518	0.238719	0.0493694	0.0056966	0	0.318065
Sox18	0	0.00184582	0.00112607	0	0	0.00572138	0	0	1.06964	EC
St6galnac1	0	0.100861	0.00404008	0	0	0	0.0172458	0	0
Stambpl1	0.0167854	0.165221	0.153948	0.307278	0	0.195943	0.422373	0	0.0571608
Tbx18	0.00529841	0.00151846	0.00398805	0	0	0	0	0.854361	0.0347754
Tbx3	0	0	0.00437675	0	0	0.00824406	0	0.901171	2.04785	EC / MC
Tenm4	0.0997164	0.29526	0.800147	0.0694599	1.10122	0.150384	0.070255	0	0.0782124	AC
Tfcp2l1	0	0	0.000948865	0	0	0.017272	0	0	0
Tgm2	0.0102936	0.00491995	0.00782638	0.15594	0.132782	0.0403016	0.0831041	1.18835	1.12772	EC / MC
Tie1	0	0	0	0	0	0	0	0	1.37926	EC
Tm4sf1	0.0105968	0.0095123	0.00530397	0.115955	9.17915	0.394529	0	2.13749	3.80199	EP / MC
Tmem158	0.0313425	0.520841	0.507946	0.152425	0	0.050993	0.28248	0.101874	0.0161094
Tmem204	0.00718502	0.00798937	0.00346514	0.412406	0	0.0206131	0	0.298576	2.82052	EC
Tmem88	0	0.00869706	0.00788745	0	0	0.0101909	0.0325915	0.140755	0.352474
Ttc41	0.0174778	0.0177712	0.00593394	0	0.177348	0.0146613	0.0280942	0	0
Ubc	2.99922	0.971047	1.29095	1.83	2.98743	2.63295	1.23359	3.17808	5.48004	EC
Uimc1	0.222461	0.266161	0.236183	0.25445	0.7988	0.361544	0.405513	0.187184	0.622047
Vps25	0.0164186	0.0299554	0.0447454	0.0498405	0	0.00957067	0.0401677	0	0.104461
Vwf	0	0.00101284	0	0	0	0.014629	0.0667954	0	0.945795	EC
Wls	0.819187	1.29228	0.685231	0.595092	8.00823	1.36398	1.41516	1.88704	0.637591	EP
Wnk3	0.0138024	0.229994	0.382618	0.0750535	0.017457	0.0996368	0.216255	0	0.0914687
Wscd2	0.00435191	0.0201875	0.318713	0	0.0622842	0.00808162	0.0624585	0	0.0534793
Xaf1	0.60267	0.0650201	0.0685387	0.171459	0.0327211	0.0885524	0.0885943	0.183837	0.922717	EC
Yod1	0.433872	0.596538	0.467248	0.34253	0.723052	0.614235	0.71482	0.123842	0.314554
Zbtb33	0.13469	0.18588	0.174491	0.0287687	0.353596	0.219816	0.188383	0	0.0540607
Zdhhc15	0.0351671	0.0667307	0.0834795	0	0	0.0122771	0.0570825	0	0
aEndothelial cell (EC), Ependymal cell (EP), Mural cell (MC), Neuron (NEU), Astrocyte (AC), Oligodendrocyte lineage cell (OL), Microglia (MG)

## Sheet: Table S4
Table S4. Top-10 GO-BP terms and related genes
GO-BP terms	Overlap	P-value	DEGs
Maintenance of blood-brain barrier (GO:0035633)	5/30	3.36e-05	CDH5, OCLN, WNK3, LSR, ESAM
Positive regulation of vasculature development (GO:1904018)	8/102	4.49e-05	CDH5, FLT1, HYAL1, ANXA3, TIE1, KDR, HSPB1, CD34
Positive regulation of angiogenesis (GO:0045766)	8/116	0.000112	CDH5, FLT1, HYAL1, ANXA3, TIE1, KDR, HSPB1, CD34
Negative regulation of inclusion body assembly (GO:0090084)	3/10	0.000222	DNAJB1, HSPA1B, HSPA1A
Regulation of inclusion body assembly (GO:0090083)	3/11	0.000303	DNAJB1, HSPA1B, HSPA1A
Endothelial cell differentiation (GO:0045446)	3/14	0.000649	SOX18, TIE1, KDR
Regulation of pathway-restricted SMAD protein phosphorylation (GO:0060393)	5/58	0.000811	LEFTY1, MSTN, GDF15, SMAD6, ENG
Transforming growth factor beta receptor signaling pathway (GO:0007179)	6/89	0.000915	CDH5, LEFTY1, GDF15, UBC, SMAD6, ENG
Regulation of angiogenesis (GO:0045765)	9/203	0.00112569	CDH5, RGCC, FLT1, HYAL1, ANXA3, TIE1, KDR, HSPB1, CD34
Positive regulation of macromolecule metabolic process (GO:0010604)	13/384	0.00123441	IL33, FN1, PAX6, POU3F1, CDH5, OCLN, RGCC, ID2, PIP, CD34, HSPA1B, HSPA1A, FGF21

## Sheet: Table S5
Table S5. Top-10 ARCHS4 co-expressed TFs and putative target DEGs
TFs	No. genes	P-value	Genes
SOX7	26	1.01769e-14	ROBO4, KCNG4, FLT1, EPAS1, ICAM2, ADCY4, SEMA3G, CDH5, MYCT1, SOX18, KDR, FAM43A, CD34, TM4SF18, VWF, ANXA3, TIE1, KIAA1462, HSPA12B, C1ORF64, PTPRB, EMCN, BCL6B, NOSTRIN, ESAM, ERG
BCL6B	24	6.51695e-13	TM4SF18, ROBO4, FLT1, VWF, EPAS1, TIE1, ICAM2, KIAA1462, ADCY4, SEMA3G, ARAP3, HSPA12B, MYCT1, PTPRB, TMEM2, EMCN, SOX18, KDR, FAM43A, ESAM, ERG, CD34, ENG, ADAMTS7
SOX17	24	6.51695e-13	ROBO4, LEFTY1, FLT1, VWF, TIE1, KIAA1462, ADCY4, SEMA3G, SMAD6, HSPA12B, NUDT4, FOXQ1, CDH5, MYCT1, ARHGAP42, PTPRB, EMCN, RGCC, SOX18, BCL6B, KDR, FAM43A, ESAM, HSPA1A
SOX18	21	2.3148e-10	TM4SF18, ROBO4, FLT1, EPAS1, TIE1, KIAA1462, ADCY4, SEMA3G, HSPA12B, CDH5, MYCT1, PTPRB, EMCN, RGCC, BCL6B, KDR, FAM43A, ESAM, ERG, CD34, ENG
EPAS1	17	2.71743e-07	IL33, ROBO4, VWF, C8ORF4, KIAA1462, ADCY4, SEMA3G, NPNT, SMAD6, HSPA12B, TBX3, CDH5, PTPRB, SOX18, COBLL1, ENG, TGM2
BMP2	16	1.36695e-06	LEFTY1, EPAS1, ANXA3, C8ORF4, KIAA1462, SMAD6, TM4SF1, TBX3, NUDT4, FOXQ1, PRTG, ARHGAP42, SIK1, PHLDB2, WLS, ABCG2
ERG	15	6.43468e-06	ROBO4, VWF, TIE1, ICAM2, ADCY4, PRSS21, CDH5, MYCT1, PTPRB, EMCN, SOX18, BCL6B, CD38, FAM43A, CD34
NR4A1	14	2.8248e-05	EPAS1, OR51E2, C8ORF4, ADCY4, NPNT, HSPA12B, TBX3, DNAJB1, PTPRB, RGCC, POTEH, SIK1, HSPA1B, HSPA1A
PLXND1	13	0.000115204	ROBO4, VWF, EPAS1, TIE1, KIAA1462, ADCY4, HSPA12B, CDH5, PTPRB, SOX18, BCL6B, KDR, FAM43A
ELK3	10	0.00479865	CDH5, ROBO4, CCND1, SDPR, KIAA1462, FN1, ESAM, SKAP2, ENG, TGM2

## Sheet: Table S6
Table S6. List of EC markers that did not exhibit significant changes in mRNA expression levels
Probe set ID	Gene symbol	Gene Accession	Control (mean)a	Suicide (mean)b	Ratio (S-to-C)	P-value
16667702	VCAM1	NM_001078	169.383	139.583	0.824067	0.203458
16675578	PTPRC	NM_002838	105.503	86.3935	0.818876	0.373644
16735751	LYVE1	NM_006691	191.682	192.347	1.00347	0.984189
16858137	ICAM1	NM_000201	87.5937	86.337	0.985653	0.910056
16932321	CLDN5	NM_001130861	110.619	118.462	1.07091	0.288161
17003958	FLT4	NM_182925	52.578	56.7736	1.0798	0.12803
17084130	TEK	NM_000459	138.23	156.412	1.13154	0.216772
aControl (mean) and bSuicide (mean) indicate mean intensity values of each group.
